# Supplementary material for: Reduced Genetic Diversity of Key Fertility and Vector Competency Related Genes in Anopheles gambiae s.l. Across Sub-Saharan Africa
Source: Genes (Basel). 2025 Apr 30;16(5):543. doi: 10.3390/genes16050543 (PMC12111087; doi:10.3390/genes16050543)
Supplement: Supplementary file 1 [file genes-16-00543-s001.zip]

Archive with 6 entries (5 files):
- genes-3515486-supplementary/
- __MACOSX/._genes-3515486-supplementary
- genes-3515486-supplementary/genes-3515486-supplementaryS1toS5.pdf
- __MACOSX/genes-3515486-supplementary/._genes-3515486-supplementaryS1toS5.pdf
- genes-3515486-supplementary/genes-3515486-supplementaryS6.xlsx
- __MACOSX/genes-3515486-supplementary/._genes-3515486-supplementaryS6.xlsx
