# Supplementary material for: Reduced Genetic Diversity of Key Fertility and Vector Competency Related Genes in Anopheles gambiae s.l. Across Sub-Saharan Africa
Source: Genes (Basel). 2025 Apr 30;16(5):543. doi: 10.3390/genes16050543 (PMC12111087; doi:10.3390/genes16050543)
Supplement: Supplementary file 1 [file genes-16-00543-s001.zip › genes-3515486-supplementary/genes-3515486-supplementaryS6.xlsx]

## Sheet: Feuil1
Gene	Name	Function	Reference
AGAP002620	Mating Induced Stimulator of Oogenesis (MISO)	Fertility & Infectivity	Rogers et al., 2008 [DOI : 10.1073/pnas.0809723105 ] Baldini et al., 2013 [ DOI : 10.1371/journal.pbio.1001695 ] Gabrieli et al., 2014 [DOI : 10.1073/pnas.1410488111 ] Thailayil et al., 2018 [DOI : 10.1038/s41598-018-24923-w ] Marcenac et., 2020 [ DOI : 10.1371/journal.ppat.1008908 ]
AGAP013327	Heme-peroxidase 15 (HPX15)	Fertility & Infectivity	Kumar et al., 2010 [ DOI : 10.1126/science.1184008 ] Gabrieli et al., 2014 [DOI : 10.1073/pnas.1410488111 ] Shaw et al., 2014 [ DOI : 10.1073/pnas.1401715111 ] Kajla et al., 2016 [ DOI : 10.3389/fmicb.2016.01351] Kajla et al., 2017 [ DOI : 10.3389/fimmu.2017.00249 ]
AGAP004203 AGAP001826	Vitellogenin (VG) Lipophorin (LP)	Fertility & Infectivity	Atella et al., 2006 [D0I : 10.1016/j.ibmb.2006.01.019 ] Rogers et al., 2008 [DOI : 110.1073/pnas.0809723105 ] Rono et al., 2010 [DOI : 10.1371/journal.pbio.1000434 ] Baldini et al., 2013 [ DOI : 10.1371/journal.pbio.1001695 ] Thailayil et al., 2018 [DOI : 10.1038/s41598-018-24923-w ]
AGAP009099 AGAP009368	Transglutaminase 3 (AgTG3) Plugin	Fertility	Le et al., 2014 [DOI : 10.1186/1475-2875-13-210 ] Le et al., 2013 [DOI : 10.1074/jbc.M112.435347 ] Rogers et al., 2009 [DOI : 10.1073/pnas.0809723105 ] Liang et al., 2021 [ DOI : 10.3389/fevo.2021.660207 ]
AGAP009362 AGAP009370 AGAP012830	Not specified Not specified Not specified	Fertility	Rogers et al., 2009 [DOI : 10.1073/pnas.0809723105 ] Dottorini et al;, 2007 [ DOI : 10.1073/pnas.0703904104 ]
AGAP004665 AGAP005992 AGAP000284 AGAP002429 AGAP008276 AGAP013150 AGAP005791 AGAP007041 AGAP003083 AGAP006587 AGAP009373	CYP306A1 CYP302A1 CYP315A1 CYP345A1 Protease Protease Protease Fibrinogene Lipase Acp Acp	Fertility	Pondeville et al., 2008 [ DOI : 510.1073/pnas.0809264105 ] Liang et al., 2021 [ DOI : 10.3389/fevo.2021.660207 ]
AGAP005194 AGAP009429 AGAP009766 AGAP010810	Not specified andropin-like gen Kunitz-type protease inhibitor Heme-peroxidase 14 (HPX14)	Fertility	Rogers et al., 2008 [DOI : 110.1073/pnas.0809723105 ] Gabrieli et al., 2014 [DOI : 10.1073/pnas.1410488111 ] Thailayil et al., 2018 [DOI : 10.1038/s41598-018-24923-w ] Bascuñán et al., 2020 [ DOI : 10.1038/s41598-020-78967-y ]
AGAP009515 AGAP006747	transcription factors Rel1. transcription factors Rel2	Infectivity	Christophides et al., 2002 [DOI : 10.1126/science.1077136 ] Frolet et ., 2006 [DOI : 10.1016/j.immuni.2006.08.019 ] Garver et al., 2009 [ DOI : 10.1371/journal.ppat.1000335 ] Nsango et al., 2013 [DOI : 10.1074/jbc.M112.443267 ]
AGAP007938 AGAP006473	Cactus Caspar	Infectivity	Garver et al., 2009 [ DOI : 10.1371/journal.ppat.1000335 ]
AGAP011197	fibrinogen-related protein 9 (FBN9)	Infectivity	Blandin et al., 2004 [DOI : 10.1016/s0092-8674(04)00173-4 ] Dong & Dimopoulos, 2009 [DOI : 10.1074/jbc.M807084200] Garver et al., 2009 [ DOI : 10.1371/journal.ppat.1000335 ]. Dong et al., 2011 [DOI : 10.1371/journal.ppat.1002458 ] Oliveira et al., 2012 [ DOI : 10.1126/science.1209678 ]
AGAP006348	Leucine-rich immune protein (LRIM1)	Infectivity	Frolet et ., 2006 [DOI : 10.1016/j.immuni.2006.08.019 ] Garver et al., 2009 [ DOI : 10.1371/journal.ppat.1000335 ] Povelones et al., 2011 [DOI : 10.1371/journal.ppat.1002023] Nsango et al., 2013 [DOI : 10.1074/jbc.M112.443267 ] Oliveira et al., 2012 [ DOI : 10.1126/science.1209678 ] Peirce et al., 2020 [10.1038/s41598-020-71291-5 ]
AGAP010815	thioester-containing protein 1 (TEP 1)	Infectivity	Blandin et al., 2004 [DOI : 10.1016/s0092-8674(04)00173-4 ] Frolet et ., 2006 [DOI : 10.1016/j.immuni.2006.08.019 ] Dong & Dimopoulos, 2009 [DOI : 10.1074/jbc.M807084200]. Garver et al., 2009 [ DOI : 10.1371/journal.ppat.1000335 ] Fraiture et al., 2009 [DOI : 10.1016/j.chom.2009.01.005 ] Rono et al., 2010 [DOI : 10.1371/journal.pbio.1000434 ] Gupta et al., 2009 [DOI : 10.1016/j.chom.2009.04.003 ]…
AGAP007033	Leucine-Rich Repeat 1C (APL1C)	Infectivity	Fraiture et al., 2009 [DOI : 10.1016/j.chom.2009.01.005 ] Garver et al., 2009 [ DOI : 10.1371/journal.ppat.1000335 ] Povelones et al., 2011 [DOI : 10.1371/journal.ppat.1002023] Oliveira et al., 2012 [ DOI : 10.1126/science.1209678 ]
AGAP010423 AGAP029624 AGAP029052	AgSTAT-A STAT repressor (SOCS) Janus kinase (JAK)	Infectivity	Wormald and Hilton, 2004 [DOI : 10.1074/jbc.R300030200 ] Gupta et al., 2009 [DOI : 10.1016/j.chom.2009.04.003 ] Oliveira et al., 2012 [ DOI : 10.1126/science.1209678 ] Nsango et al., 2013 [DOI : 10.1074/jbc.M112.443267 ] Kajla et al., 2016 [ DOI : 10.3389/fmicb.2016.01351]
AGAP029502	Nitric oxide synthase (NOS)	Infectivity	Wormald and Hilton, 2004 [DOI : 10.1074/jbc.R300030200 ] Gupta et al., 2009 [DOI : 10.1016/j.chom.2009.04.003 ] Kumar et al., 2010 [ DOI : 10.1126/science.1184008 ]
AGAP009033 AGAP008072	Heme peroxidase 2 (HPX2) NADPH Oxidase 5 (NOX5)	Infectivity	Oliveira et al., 2012 [ DOI : 10.1126/science.1209678 ] Kajla et al., 2016 [ DOI : 10.3389/fmicb.2016.01351] Kajla et al., 2017 [ DOI : 10.3389/fimmu.2017.00249 ]
AGAP009460 AGAP001867 AGAP006386	C-Jun N-terminal kinase 3 jnk3 Hemipterous (hep ) Jun	Infectivity	Horton et al., 2011 [DOI : 10.1186/1471-2164-12-574 ] Garver et al., 2009 [ DOI : 10.1371/journal.ppat.1000335 ] Nsango et al., 2013 [DOI : 10.1074/jbc.M112.443267 ]
AGAP029555 AGAP004353 AGAP001093	C-Jun N-terminal kinase 1 jnk1 Puckered (puc) Fos	Infectivity & Fertility	Horton et al., 2011 [DOI : 10.1186/1471-2164-12-574 ] Garver et al., 2009 [ DOI : 10.1371/journal.ppat.1000335 ] Nsango et al., 2013 [DOI : 10.1074/jbc.M112.443267 ] Peirce et al., 2020 [10.1038/s41598-020-71291-5 ]
AGAP009098	Transglutaminase 2 (TGase2)	Infectivity	Rogers et al., 2009 [DOI : 10.1073/pnas.0809723105 ] Nsango et al., 2013 [DOI : 10.1074/jbc.M112.443267 ]

## Sheet: Feuil2
AGAP001867 AGAP009460 AGAP004353 AGAP006386 AGAP001093	Hemipterous (hep ) C-Jun N-terminal kinase (jnk=jnk3? Puckered (puc) Jun Fos
